# Supplementary material for: The Marine Cembranoid Sarcophine Suppressed the Progression and Recurrence of the Metastatic Castration-Resistant Prostate Cancer via Downregulating EZH2-β-Catenin-Centered Oncogenic Network
Source: Mar Drugs. 2026 Jun 23;24(7):223. doi: 10.3390/md24070223 (PMC13412892; doi:10.3390/md24070223)
Supplement: Supplementary file 1 [file marinedrugs-24-00223-s001.zip]

Archive with 1 entries (1 files):
- marinedrugs-4367293-supplementary.pdf
